# Supplementary material for: Future Pharmacists’ Opinions on the Facilitation of Self-Care with Over-the-Counter Products and Whether This Should Remain a Core Role
Source: Pharmacy (Basel). 2021 Jul 31;9(3):132. doi: 10.3390/pharmacy9030132 (PMC8396246; doi:10.3390/pharmacy9030132)
Supplement: Supplementary file 1 [file pharmacy-09-00132-s001.zip]

Archive with 1 entries (1 files):
- Spreadsheet S1.xlsm
