# Supplementary material for: Future Pharmacists’ Opinions on the Facilitation of Self-Care with Over-the-Counter Products and Whether This Should Remain a Core Role
Source: Pharmacy (Basel). 2021 Jul 31;9(3):132. doi: 10.3390/pharmacy9030132 (PMC8396246; doi:10.3390/pharmacy9030132)
Supplement: Supplementary file 1 [file pharmacy-09-00132-s001.zip › Spreadsheet S1.xlsm]

## Sheet: Questionnaire data
Questionnaire number	A1 (frequency of use of OTC medicines)	A1 ('never use OTC meds' free response)	A2 ('OTC meds used' free response)	A3a (cost)	A3b (familiarity name/brand)	A3c (how easy it is to take/use)	A3d (how safe I think the product is)	A3e (product advertising)	A3f (product presentation)	A3g (how effective I think it will be)	A3h (recommendations/advice from assistant or pharm)	A3i (other) - record SA to SD option numerical code AND the student's free response answer	B1a (evidence-based approach, improve quality of patient care)	B1b (university has prepared me to adopt EB approach for OTC consultations)	B1c (ethical dilemma to sell OTC medicine that lacks robust evidence)	B1d (patient safety primary concern, over evidence of effectiveness)	B1e (patients don't care if OTC medicine is supported by robust evidence of effectiveness)	B1f (majority of patients would be confused if EB discussed during OTC consultation)	B1g (placebo effect important with OTC medicines)	B1h (my own personal experience strongly influences which products I recommend)	B1i (despite evolving clinical roles, OTC consultations and self-limiting condition management should remain fundamental role)	B1j (OTC consulations potential to be as complex as vaccine admin)	B1k (OTC consulations potential to be as complex as independent prescribing)	B1l (supervision of P med sales should be responsibility of pharm technician not pharmacist)	C1 (atov/pro)	C1 (beclomet)	C1 (budes)	C1 (chloramphen)	C1 (clobet)	C1 (esomep)	C1 (flutic)	C1 (hydro-rectal)	C1 (hydro-topical)	C1 (hydro-buccal)	C1 (ibupro)	C1 (ipra & xylo)	C1 (levonor)	C1 (naprox)	C1 (omepra)	C1 (orlist)	C1 (pantop)	C1 (silden)	C1 (sumatrip)	C1 (tamsul)	C1 (tranex)	C1 (triamcin)	C1 (uliprist)	C2 (further deregulations)	C2 ('yes' free response)
1	5		Paracetamol + ibuprofen (period pain)	5	4	5	4	5	5	4	5		5	5	5	5	2	4	4	4	5	3	3	2	4	4	4	4	4	4	4	4	4	4	4	4	4	4	4	4	4	4	4	4	4	4	4	0
2	3		Paracetamol (headache), ibuprofen (period pain), pseudoephedrine (congestion) + cetirizine (hayfever)	5	5	5	5	5	5	5	5		5	5	5	5	2	3	4	5	5	5	5	2	5	5	5	5	5	5	5	5	5	5	5	5	5	5	5	5	5	5	5	5	5	5	5	0
3	3		Paracetamol + ibuprofen (headache)	4	5	3	4	3	2	5	5		5	5	4	5	2	2	4	3	5	4	4	2	2	4	4	4	4	4	4	4	4	2	5	4	4	4	4	4	4	4	4	2	2	4	4	0
4	2		Paracetamol (headache, period pain), pseudoephedrine (blocked sinuses) + oxymetazoline (blocked sinuses)	5	1	3	4	2	2	5	5		5	4	5	5	4	4	4	5	5	5	5	2	5	5	5	4	4	5	5	5	5	5	5	5	5	5	5	5	5	5	5	5	5	5	5	0
5	2		Ibuprofen (pain)	2	4	5	5	2	4	5	5		5	5	4	5	4	4	4	4	5	2	2	3	4	4	4	4	2	4	4	2	4	4	5	4	4	5	5	5	4	4	4	5	5	4	4	1
6	2		Ibuprofen (headache) + lidocaine (mouth ulcers)	4	2	4	4	2	2	5	4		5	5	3	4	2	2	3	4	5	4	4	2	4	4	5	5	4	5	5	5	5	4	5	5	5	5	5	3	5	4	4	3	5	5	5	1	salbutamol inhalers
7	1		Paracetamol (headache) + cetirizine (allergies feb-sept)	5	4	4	5	4	4	5	5		4	3	4	3	4	2	4	5	4	5	5	4	3	5	5	5	3	5	5	4	4	2	5	5	5	4	5	4	5	4	4	4	4	2	5	1	Hydrocortisone 0.1% cream + Fucibet
8	3		Paracetamol, ibuprofen (sore throat) + chlorphenamine (allergies)	1	1	4	5	3	3	4	5		5	5	4	4	4	3	3	5	5	3	3	4	3	5	5	5	4	5	5	5	4	5	5	3	4	5	5	3	4	4	3	3	4	1	4	0
9	2		Paracetamol + ibuprofen (pain)	3	4	4	5	4	4	5	5		5	5	5	5	3	4	3	4	5	5	5	3	4	4	4	5	4	4	4	5	5	4	5	4	5	5	4	5	4	5	4	5	5	4	5	1	Contraceptive pill (after thorough consultation with pharmacist)
10	2		Paracetamol (headache, sore throat & muscle ache)	4	1	5	5	2	3	4	4		5	5	4	5	4	5	5	5	5	5	5	2	3	5	5	5	4	5	5	5	5	4	5	5	4	4	5	3	5	4	5	4	5	5	4	0
11	2		Paracetamol (period pain, sore throat, stomach ache) + Ibuprofen (period pain)	4	4	4	4	4	4	5	5		5	5	5	4	5	5	4	5	5	5	5	2	5	4	4	5	3	5	5	4	4	4	5	5	5	5	5	5	5	5	5	5	5	4	5	0
12	1		Paracetamol (headache), Antacids (heartburn) + Ibuprofen (period pain)	4	2	4	1	1	1	4	4		5	5	3	4	2	4	4	4	5	4	4	2	4	4	3	5	4	4	4	5	5	4	5	4	5	4	4	5	3	3	4	3	4	3	5	0
13	4		Paracetmol + ibuprofen (pain), pseudoephedrine (congestion)	4	4	5	4	2	2	5	5		5	5	4	4	2	3	3	4	4	3	3	2	4	4	4	4	4	4	4	4	4	4	4	4	4	4	4	4	4	4	4	4	4	4	4	0
14	4		Paracetamol (during exams for headache & energy) + ibuprofen gel (achilles Achilles tendinopathy)	4	1	4	4	2	2	5	5		5	4	4	5	4	4	4	4	4	4	4	2	2	4	4	4	4	4	4	3	4	2	5	5	3	4	4	4	4	4	2	3	2	4	3	0
15	5		Paracetamol + ibuprofen (cramps and sore throats), Tyrozets (sore throat) + canesten cream (thrush)	5	3	5	4	4	4	5	4		4	4	3	4	2	4	4	4	5	5	4	4	4	3	3	5	4	5	5	5	4	5	5	3	4	4	5	4	5	5	4	5	4	3	4	0
16	6		Covonia syrup (cough)	4	3	4	5	2	2	5	4		5	5	5	4	2	2	4	2	4	4	5	2	4	4	4	4	4	4	4	4	4	4	4	4	4	4	4	4	4	4	4	4	4	4	4	0
17	4		Paracetamol + ibuprofen (pain)	4	4	4	4	3	3	5	5		5	5	4	4	3	3	4	4	4	4	4	2	4	5	5	5	4	5	5	5	5	4	5	4	5	4	5	4	4	4	4	4	4	4	5	0
18	2		Paracetamol + ibuprofen (headache and period pain)	4	4	4	4	4	3	4	5		5	5	5	5	4	3	4	5	5	5	4	2	4	5	5	5	2	5	5	4	4	2	5	5	5	5	5	5	5	5	5	5	5	5	5	1	Hydrocortisone containing creams for skin conditions, naproxen for pain relief if previously prescribed by a doctor
19	4		Paracetamol (headache), ibuprofen (muscle injury) + pseudoephedrine (sinus)	4	3	5	5	1	1	5	5		5	5	2	5	5	4	5	5	4	4	4	2	5	5	5	5	5	5	5	5	5	5	5	5	5	5	5	5	5	5	5	5	5	5	5	0
20	3		Paracetamol + ibuprofen (headache)	4	3	4	4	3	3	5	4		5	5	5	4	3	4	5	4	5	3	4	3	3	4	3	5	3	3	3	4	4	4	5	3	5	5	3	2	2	4	4	2	2	3	5	1	Treatment for UTIs
21	2		Paracetamol + ibuprofen	3	1	4	4	2	4	5	4		4	4	4	5	2	3	3	5	5	5	5	3	4	4	4	4	4	4	4	4	4	2	5	4	4	4	4	4	4	4	4	4	4	4	4	1	Ones that have already been taken on safely by pharmacists and reduces burden on other HCPs. Pharmacists have the knowledge.
22	1		Pseudoephedrine (congestion), loratadine (allergies/rhinorrhoea), Gaviscon (reflux, heartburn), paracetamol (headache) + ibuprofen (menstrual pain)	4	2	4	5	4	5	5	5		4	5	3	5	3	2	4	4	5	3	4	2	5	2	2	2	5	4	4	3	4	3	5	2	5	5	5	5	5	5	2	2	5	5	5	0
23	5		Ibuprofen (shoulder pain)	4	3	4	5	2	1	5	4		5	4	4	4	3	2	4	3	5	5	5	1	4	4	4	5	4	5	5	3	4	4	5	3	4	5	5	3	2	3	2	3	3	3	4	1
24	2		Paracetamol + ibuprofen (headache), canesten cream + fluconazole capsules (thrush)	4	5	4	4	3	4	5	5		5	5	4	4	4	2	4	4	5	5	4	3	2	4	4	5	2	5	4	5	5	2	5	5	1	4	4	2	4	4	5	5	4	2	5	0
25	4		Paracetamol + ibuprofen	4	3	3	5	3	3	5	4		4	5	3	4	3	3	2	5	4	4	4	3	4	5	5	5	2	4	4	5	5	5	5	5	5	5	4	4	4	4	4	4	5	4	4	1	Contraceptive pill + salbutamol
26	2		Cetirizine (hayfever), paracetamol (headache) + ibuprofen (menstrual pain)	2	2	3	4	2	2	5	3		5	4	4	5	3	5	5	3	5	3	2	2	2	4	4	4	3	2	2	4	4	2	5	2	5	3	2	1	2	3	2	1	3	2	4	0
27	2		Ibuprofen (menstrual cramps)	4	1	5	5	3	2	5	5		5	5	5	4	1	2	4	5	5	2	5	2	5	5	5	5	2	5	5	4	4	5	5	4	5	5	5	4	2	4	4	4	4	2	4	1	Antibiotics (e.g. for impetigo in children)
28	3		Paracetamol + ibuprofen (pain), decongestants (cold symptoms)	5	4	5	5	4	4	5	5		5	4	5	4	2	4	5	5	5	5	2	2	5	5	5	5	5	5	5	5	5	5	5	4	5	5	5	5	5	5	5	5	5	5	5	1	Trimethoprim for UTI
29	5			4	2	4	5	2	2	4	4		5	4	4	4	2	5	4	2	4	4	2	2	4	4	4	4	4	4	4	4	4	4	4	2	5	4	4	4	4	5	4	4	5	2	5	1	Oral contraception
30	5		For mouth ulcer	4	3	4	3	3	4	4	5		5	4	4	5	4	5	4	5	4	2	2	2	4	2	3	5	3	2	3	5	5	5	5	3	2	4	3	2	2	4	5	2	4	2	5	1	Antibiotics
31	5		Paracetamol (headache)	4	4	5	5	4	4	5	5		5	4	4	4	2	2	4	2	4	4	4	2	2	3	3	4	3	1	3	4	5	4	5	2	4	4	2	1	1	5	4	2	3	3	4	1	Contraceptive pill
32	2		Ibuprofen (period pain, wisdom teeth), paracetamol (fever), pseuduoephedrine (congestion) + cetirizine (skin reaction to insect bite)	4	3	3	4	2	4	5	4	4 (quantity in box with how likely I'll need again)	5	4	4	4	5	5	5	3	4	3	4	4	3	4	4	5	3	4	4	4	4	2	5	3	4	4	4	2	3	4	4	2	4	3	4	0
33	3		Paracetamol (headache) + Nytol 50mg (insomnia)	3	4	5	5	4	4	5	5		5	4	4	4	5	5	5	4	5	4	4	3	3	4	4	3	2	5	4	4	4	2	5	2	4	5	5	4	5	4	3	4	5	3	5	1	Nystatin oral suspension
34	3		Paracetamol (earache/headache)	3	4	5	5	3	3	5	5		5	5	4	3	5	5	4	4	4	2	2	2	4	4	4	4	2	4	3	4	4	1	5	3	4	5	4	4	4	4	3	4	3	1	4	0
35	2		Aspirin (headache) + paracetamol (sore throat)	2	1	1	5	1	1	5	4		5	5	5	4	5	4	3	3	5	3	3	2	5	5	5	4	5	1	5	5	5	5	5	5	5	3	1	2	1	5	5	5	3	5	5	0
36	6		Paracetamol (headache)	1	5	5	5	1	1	5	5		5	5	5	5	1	1	5	5	5	5	5	1	5	5	5	5	5	5	5	5	5	5	5	5	5	5	5	5	5	5	5	5	5	5	5	0
37	7	Never need any OTC medicines as health is good											5	5	5	5	5	2	4	1	5	1	1	1	5	5	5	5	5	5	5	2	5	5	5	5	5	5	5	5	5	5	5	5	5	5	5	0
38	4		Paracetamol (headache) + decongestants (cold symptoms)	4	2	4	4	2	3	5	4		4	4	3	4	3	3	4	4	4	4	4	2	1	4	1	3	2	5	4	3	3	2	5	4	4	4	4	4	4	4	4	2	4	2	2	0
39	1		Loperamide, paracetamol, decongestants	5	4	3	4	3	4	4	4		5	5	5	5	4	4	4	3	4	3	3	1	4	4	4	4	4	4	4	4	4	4	5	4	5	5	3	3	3	4	4	3	3	1	4	1	Sleeping tablets (after thorough consultation), short course of antidepressants
40	2		Paracetamol (pain)	2	4	4	5	2	4	5	4		5	4	4	5	3	4	4	4	5	2	2	4	4	5	5	5	4	5	5	5	5	5	5	4	5	5	5	4	4	4	4	2	2	2	5	0
41	4		Paracetamol (headache), ibuprofen (period pain), antihistamine (hayfever)	2	3	4	4	2	2	5	4		5	5	4	5	4	4	3	2	4	3	4	2	2	4	3	5	3	4	4	3	5	1	5	4	5	5	5	3	3	4	3	2	3	1	4	0
42	3		Paracetamol (pain/headache) + ibuprofen (cramps)	4	2	5	5	2	2	4	5		5	5	4	4	4	4	2	4	5	2	3	3	4	4	4	4	4	4	4	4	4	4	5	4	5	4	4	4	4	4	4	4	4	4	5	0
43	2		Paracetamol (headache), Salactol (wart), ibuprofen (period pain) + olive oil ear drops (earwax)	4	4	5	5	2	4	5	5		5	5	5	4	4	4	4	5	5	4	4	3	4	4	4	4	2	4	4	4	4	2	5	2	5	5	5	4	4	4	4	2	2	2	5	0
44	3		Paracetamol (headache), ibuprofen (sports injury)	4	1	1	5	1	1	5	2		5	5	4	5	5	4	4	4	5	5	5	2	4	4	4	4	5	5	5	4	5	3	5	5	4	5	5	5	5	5	5	5	4	5	4	1	Other NSAIDs e.g. naproxen and diclofenac & some topical treatments e.g. eumovate
45	3		Paracetamol (headache) + cetirizine (hayfever in summer)	3	4	3	4	1	1	2	5		5	5	3	5	4	3	4	3	5	3	3	3	4	4	4	4	4	4	4	4	4	4	4	2	4	3	3	3	3	3	3	3	3	3	3	0
46	3		Paracetamol + Anadin Extra (headache)	4	4	5	5	3	3	4	4		5	4	4	5	3	2	4	4	4	4	4	2	4	2	2	4	2	5	2	3	3	4	5	2	4	4	3	4	3	4	4	4	4	2	4	0
47	6		Ibuprofen (muscle pain)	3	3	4	5	2	5	5	4		5	4	5	5	5	3	3	5	5	5	5	2	1	5	4	4	2	4	3	5	4	3	5	4	5	4	5	2	5	4	4	2	1	3	5	1	Melatonin
48	2		Paracetamol + ibuprofen (headache)	5	5	5	5	5	5	5	5		5	5	5	5	5	5	5	5	5	2	2	3	5	5	5	5	5	5	5	5	5	5	5	5	5	5	5	5	5	5	5	5	5	5	5	0
49	2		Paracetamol + ibuprofen (headache), ibuprofen gel (backache), Olbas oil (cold symptoms)	4	4	4	5	3	4	4	4		5	5	2	5	2	4	4	4	4	4	4	2	4	4	4	4	4	4	4	2	4	4	4	4	4	4	4	4	3	4	4	4	4	2	4	0
50	4		Paracetamol (headache)	4	5	5	5	2	4	5	5		5	5	5	4	5	3	4	3	4	4	5	5	4	2	2	5	3	2	2	4	5	4	5	2	4	4	2	2	2	4	4	2	4	1	4	1
51	2		Paracetamol (headache, period pain), pseudoephedrine (blocked sinuses) + oxymetazoline (blocked sinuses)	4	2	4	4	2	4	5	4		4	4	4	4	2	2	3	5	5	5	5	2	4	5	5	5	5	5	5	4	4	4	5	4	5	5	5	2	4	5	5	2	2	2	5	0
52	2		Paracetamol (headache), ibuprofen (muscle sprain), pseudoephedrine (nasal congestion), Strefen + Tyrozets (sore throat)	4	3	4	5	1	4	5	4		5	5	3	4	3	2	4	4	4	3	4	2	4	2	2	4	2	4	2	4	2	4	4	2	4	2	4	4	4	4	4	2	4	2	4	0
53	3		Paracetamol + ibuprofen (headache, back pain, period pain)	4	3	4	5	2	2	5	5		5	5	4	4	2	3	4	5	5	3	4	2	2	4	4	5	4	5	4	4	4	5	5	4	5	5	5	5	5	4	4	4	4	4	4	0
54	1		Paracetamol, paracetamol + caffeine, ibuprofen (headaches, backpain)	4	4	4	4	3	2	5	5		5	4	2	5	2	4	4	4	5	4	4	2	3	4	4	4	4	3	4	4	4	4	5	4	5	5	4	4	3	4	2	2	2	2	5	0
55	2		Paracetamol (headache, period pain), ibuprofen + Difflam (sore throat)	5	4	4	3	2	2	4	4		4	4	4	4	3	4	3	5	4	4	3	2	4	3	3	3	3	4	4	3	3	3	4	3	4	4	4	4	4	4	3	4	4	3	4	0
56	4			4	4	4	5	3	3	5	5		4	5	3	5	3	4	3	5	4	3	3	2	3	3	3	3	2	4	3	4	4	4	5	3	5	5	5	5	4	5	5	5	5	2	5	0
57	1		Paracetamol + ibuprofen (headache), peppermint oil (IBS)	5	3	3	4	2	2	5	2		5	5	5	3	4	5	5	4	3	5	5	3	2	4	4	5	5	5	5	5	5	3	5	3	4	3	5	5	3	3	3	2	2	2	4	1	Ventolin
58	2		Paracetamol	2	4	5	5	1	1	4	2		5	5	4	5	4	4	4	4	3	2	4	2	5	5	5	5	5	5	5	5	5	5	5	5	5	5	5	5	5	5	5	5	5	5	5	1	Codeine containing products
59	3		Paracetamol (headache, pain) + multivitamins (for immune system)	5	3	4	5	3	3	4	5		4	4	4	4	4	4	4	4	4	4	4	4	4	4	4	4	4	4	4	4	4	4	4	4	4	4	4	4	4	4	4	4	4	4	4	1	Codeine
60	2		Paracetamol (headache) + ibuprofen (knee swelling)	2	2	4	4	2	2	4	4		5	5	5	4	3	4	3	4	4	3	4	3	5	5	5	5	5	5	5	5	5	5	5	5	4	5	5	3	4	3	4	3	4	3	4	0
61	4		Paracetamol (headache), ibuprofen (knee injury) + pseudoephedrine (congestion)	5	3	4	2	1	2	5	4		5	5	4	5	2	3	2	5	5	3	3	2	1	4	4	5	2	5	4	2	4	1	5	3	2	5	5	3	5	4	4	5	4	1	2	0
62	2		Ibuprofen (headache) + loratadine (allergies)	4	4	5	5	1	4	5	5		5	5	5	3	4	4	5	4	5	5	5	1	5	5	5	5	4	2	5	5	5	5	5	5	5	5	2	2	2	5	5	3	5	5	4	0
63	3		Paracetamol + ibuprofen (headache)	4	3	4	5	1	1	5	4		5	5	5	4	3	4	3	4	5	4	3	1	4	4	4	4	4	4	4	4	4	4	5	3	5	5	4	3	4	4	3	3	3	3	5	0
64	2		Paracetamol + ibuprofen	4	4	4	5	3	4	5	5		4	5	4	5	3	2	5	5	5	5	5	5	5	5	5	5	5	5	5	5	5	5	5	5	5	5	5	5	5	5	5	5	5	5	5	0
65	2			5	4	5	4	4	4	5	4		5	4	4	5	3	3	4	4	5	4	5	1	4	4	4	5	5	5	5	3	5	4	5	5	5	5	5	4	5	4	2	1	2	2	5	0
66	6		Paracetamol (headache)	4	4	5	5	2	4	5	5		5	5	5	4	4	4	4	4	5	5	5	3	5	5	5	5	5	5	5	4	4	4	5	5	5	5	5	4	5	5	4	4	5	4	5	1	Ventolin (for emergencies)
67	3		Paracetamol (headache, period pain)	5	4	3	4	2	3	4	5		4	5	5	4	2	4	4	5	5	4	4	1	1	5	5	5	5	5	5	5	5	5	5	5	5	5	5	2	5	4	5	4	5	5	5	0
68	1		Paracetamol + ibuprofen (headache) + Gaviscon (indigestion)	5	1	4	3	3	3	4	3		4	4	3	4	4	5	4	5	5	4	4	3	5	5	5	3	4	5	5	3	4	4	5	5	3	5	5	3	5	3	3	3	2	4	3	1	Carbocisteine
69	3		Panadol	4	5	4	4	5	5	5	5		4	4	4	5	4	4	3	4	4	5	4	2	4	4	4	4	4	4	4	4	4	4	4	4	4	4	4	4	4	4	4	4	4	4	4	1	Nothing in particular, but more drugs can be introduced into P medicines as pharmacists are capable of handling more
70	2		Paracetamol (headache) + Sterimar nasal spray (congestion)	4	2	5	4	2	2	5	5		5	5	5	5	4	4	4	4	4	2	4	2	5	5	5	4	4	5	5	5	5	5	5	4	5	5	5	5	5	4	4	5	5	4	5	1	Oral contraceptive pills
71	2		Paracetmol (headache) + ibuprofen (back pain)	4	5	4	5	4	2	4	5		4	4	5	5	2	4	2	5	5	2	4	2	2	4	4	4	2	4	4	2	4	2	5	4	5	4	4	2	4	4	4	4	4	4	4	0
72	6		Paracetamol + ibuprofen (muscle injury) + antihistamine (hayfever symptoms in summer)	4	4	4	5	2	2	5	5		5	5	5	4	2	4	4	2	4	4	2	2	4	4	4	3	2	2	2	2	4	2	5	4	5	2	2	4	2	4	2	4	2	3	5	0
73	3		Paracetamol + ibuprofen (headache)	4	3	4	4	2	2	4	4		4	4	4	4	3	4	4	4	4	4	4	3	4	4	4	5	3	4	4	3	3	4	5	4	4	3	3	3	3	4	4	3	3	3	4	1	Hormonal contraception
74	3		Paracetamol (headache), ibuprofen (muscle injury) + olive oil ear drops	5	3	4	4	2	2	5	5		5	4	4	5	5	4	4	3	3	4	4	4	2	4	4	5	4	2	4	3	4	3	5	4	2	4	2	1	2	1	2	2	3	3	2	0
75	3		Paracetamol, ibuprofen gel (muscle pain) + cetirizine (hayfever symptoms)	4	4	2	2	2	4	4	4		4	4	2	4	2	4	3	4	4	4	2	2	4	4	2	4	2	2	4	4	4	4	5	2	4	4	2	2	2	4	4	2	4	2	4	1	There are currently no OTC medicines for nausea and vomiting in relation to gastroenteritis etc. there is only motion sickness and migraine etc.
76	4		Paracetamol (cold symptoms e.g. fever) + naproxen (period pain)	5	4	4	5	4	4	5	4		5	5	5	5	4	5	4	4	4	1	1	2	2	5	5	5	2	5	5	5	5	5	5	5	5	5	5	2	5	5	5	5	5	5	5	1	Some antibiotics for things like UTIs
77	6		Ibuprofen (shin splint syndrome)	4	2	4	3	3	3	3	4		5	5	3	4	2	4	4	4	4	3	3	2	4	4	4	3	3	5	3	3	4	4	5	4	5	5	5	5	5	5	4	5	5	4	5	0
78	5		Paracetamol (headache)	3	4	3	5	5	5	5	5		5	5	3	5	4	4	5	5	5	5	5	4	2	4	2	5	2	4	4	1	5	5	5	4	5	5	4	5	3	4	5	5	5	2	5	1
[truncated: 5 more columns]
